# Supplementary material for: Using High-Pressure Technology to Develop Antioxidant-Rich Extracts from Bravo de Esmolfe Apple Residues
Source: Antioxidants (Basel). 2021 Sep 15;10(9):1469. doi: 10.3390/antiox10091469 (PMC8468280; doi:10.3390/antiox10091469)
Supplement: Supplementary file 1 [file antioxidants-10-01469-s001.zip]

Archive with 1 entries (1 files):
- antioxidants-1334174-supplementary.pdf
